# Supplementary material for: Toxoplasma gondii Type I TR and ROP16 Synergistically Downregulate IL-12 to Inhibit Host Reactive Oxygen Species Production
Source: Pathogens. 2025 Feb 8;14(2):171. doi: 10.3390/pathogens14020171 (PMC11858468; doi:10.3390/pathogens14020171)
Supplement: Supplementary file 1 [file pathogens-14-00171-s001.zip]

Archive with 2 entries (2 files):
- Supplementary figures.pdf
- Supplementary Tables-primer.xls
