# Supplementary material for: Toxoplasma gondii Type I TR and ROP16 Synergistically Downregulate IL-12 to Inhibit Host Reactive Oxygen Species Production
Source: Pathogens. 2025 Feb 8;14(2):171. doi: 10.3390/pathogens14020171 (PMC11858468; doi:10.3390/pathogens14020171)
Supplement: Supplementary file 1 [file pathogens-14-00171-s001.zip › Supplementary Tables-primer.xls]

## Sheet: Sheet1
Supplementary table S1 Primer sequences used in the construction of TR-ROP16-KO strain
Primer	Sequence (5'-3')	Use
gRNA1-F	acagctgactccaccgctccGTTTTAGAGCTAGAAATAGC	Construct the pSAG1::CAS9-U6::sgROP16-1 plasmid
gRNA2-F	ctggactagactgttcgatgGTTTTAGAGCTAGAAATAGC	Construct the pSAG1::CAS9-U6::sgROP16-2 plasmid
CAS-1R	AAAAGGCAACGGATGTAAAAG	Construct the pSAG1::CAS9-U6::sgROP16 plasmid
CAS-2F	CTTTTACATCCGTTGCCTTTTCC	Construct the pSAG1::CAS9-U6::sgROP16 plasmid
CAS-2R	GCCGTTTGTCTCGATCAGAGG	Construct the pSAG1::CAS9-U6::sgROP16 plasmid
CAS-3F	CCTCTGATCGAGACAAACGGC	Construct the pSAG1::CAS9-U6::sgROP16 plasmid
3gRNA1-R	ggagcggtggagtcagctgtAACTTGACATCCCCATTTACCAG	Construct the pSAG1::CAS9-U6::sgROP16-1 plasmid
3gRNA2-R	catcgaacagtctagtccagAACTTGACATCCCCATTTACCAG	Construct the pSAG1::CAS9-U6::sgROP16-2 plasmid
DgRNA-F	GCTTCCTCCCTGTGCGCT	Identify whether the gRNA has been inserted into the gRNA site
DgRNA-R	GGAACAAAAGCTGGAGCTCAAAAAAG	Identify whether the gRNA has been inserted into the gRNA site
U6-F	CGAATTGGGTACCCAAGTAAGCAGAAGCACGCTG (Kpn I)	Amplify the gRNA2 fragment
U6-R	TCGACCTCGAGAATTAACCCTCACTAAAGG (Xho Ⅰ)	Amplify the gRNA2 fragment
DgRNA-2F	AAAACGACGGCCAGTGAG	Identify the gRNA2 fragment
DgRNA-2R	GGAAAAGGCAACGGATGTAA	Identify the gRNA2 fragment
ROP16 5′KO-F	ACTGGGGCAGCCGTCACGGT	Amplify the 5′UTR fragment of the ROP16 gene
ROP16 5′KO-R	CTTGCGACAAACAAGATCAC	Amplify the 5′UTR fragment of the ROP16 gene
ROP16 3′KO-F	GGTGTAAGGTTCCCACCTTA	Amplify the 3′UTR fragment of the ROP16 gene
ROP16 3′KO-R	CCATTGGCCTAAACTTGAAA	Amplify the 3′UTR fragment of the ROP16 gene
CAT-F	gtgatcttgtttgtcgcaagACATGTCGGGCCCCCCCT	Amplify the CAT resistance fragment
CAT-R	taaggtgggaaccttacaccTCTAGAACTAGTGGATCCCCC	Amplify the CAT resistance fragment
pROP16:CAT-F	tttcaagtttaggccaatggGTCGTACAGTTGACGTCGA	Amplify the plasmid backbone
pROP16:CAT-R	accgtgacggctgccccagtGACAACTTTTCTATACAAAGTTGATAG	Amplify the plasmid backbone
ROP16-5'UTR-CAT-1F	ACTGGGGCAGCCGTCACGGT	Identify the junction of 5'UTR and CAT
ROP16-5'UTR-CAT-1R	TACACGTGACCACGCCAAAG	Identify the junction of 5'UTR and CAT
ROP16-3'UTR-CAT-1F	GTCAATCAGAACGAAAGCGA	Identify the junction of 3'UTR and CAT
ROP16-3'UTR-CAT-1R	CCATTGGCCTAAACTTGAAA	Identify the junction of 3'UTR and CAT
PCR1-TR-F	CAGTTATTTCAACGAACGCGAGC	Amplification of 771 bp fragment in TR gene
PCR1-TR-R	CTCCTCCAAACAAAGTCCAAC	Amplification of 771 bp fragment in TR gene
PCR2-ROP16-F	atgaaagtgaccacgaaaggg	Amplification of 2124 bp fragment in ROP16 gene
PCR2-ROP16-R	ctacatccgatgtgaagaaagttcg	Amplification of 2124 bp fragment in ROP16 gene
PCR3-CAT-F	ACATGTCGGGCCCCCCCT	Amplify 1546 bp of CAT resistant fragment
PCR3-CAT-R	TCTAGAACTAGTGGATCCCCC	Amplify 1546 bp of CAT resistant fragment
PCR4-DHFR-F	AAGCTTCGCCAGGCTGTA	Amplify 3163 bp of DHFR resistant fragment
PCR4-DHFR-R	GGAATTCATCCTGCAAGTGC	Amplify 3163 bp of DHFR resistant fragment
Supplementary Table S2 Primer sequences used in RT-qPCR
Primer	Sequence (5'-3')	Use
β-Actin-F	AGAGGGAAATCGTGCGTGAC	The primer for RT-qPCR of β-Actin
β-Actin-R	CAATAGTGATGACCTGGCCGT	The primer for RT-qPCR of β-Actin
IL-12-F	GGAAGCACGGCAGCAGAATA	The primer for RT-qPCR of IL-12
IL-12-R	AACTTGAGGGAGAAGTAGGAATGG	The primer for RT-qPCR of IL-12
